# Supplementary material for: FACT modulates the conformations of histone H2A and H2B N-terminal tails within nucleosomes
Source: Commun Biol. 2022 Aug 13;5:814. doi: 10.1038/s42003-022-03785-z (PMC9376062; doi:10.1038/s42003-022-03785-z)
Supplement: Supplementary file 4 — Supplementary Data 1 [file 42003_2022_3785_MOESM4_ESM.xlsx]

## Sheet: Fig4d
	S1d	S1p	R3dh	R3dl	R3p	K5d	K5p	Q6d	Q6p	G7d	G7p	G8d	G8p
Δδ	0.0258	0.0828	0.0252	0.0169	0.0401	0.031	0.0653	0.0149	0.113	0.0196	0.0852	0.0034	0.0256

## Sheet: Fig5c
	K16d	K16p	A17d	A17p	V18d	V18p	A21d	A21p	K23dh	K23dl	K23p
Δδ	0.0627	0.09	0.059	0.0695	0.0513	0.0727	0.0481	0.0544	0.0191	0.0123	0.044

## Sheet: Fig6c
	Rep 1	Rep 2	Rep 3	mean	SD
WT_pAID	1	1	1	1	0.166
d24_pAID	0.874	0.926	0.676	0.825	0.132
d9_d24_pAID	0.557	0.691	0.54	0.596	0.083
WT_DNA	1.212	1.58	1.249	1.347	0.203
d24_DNA	1.217	1.275	1.19	1.227	0.043
d9_d24_DNA	1.031	1.328	1.131	1.163	0.151
WT_FACT	1.047	0.886	0.899	0.944	0.089
d24_FACT	1.152	0.752	0.883	0.929	0.204
d9_d24_FACT	0.828	0.674	0.619	0.707	0.108
